# Supplementary material for: Antibiotic Use and Resistance Knowledge Assessment of Personnel on Chicken Farms with High Levels of Antimicrobial Resistance: A Cross-Sectional Survey in Ica, Peru
Source: Antibiotics (Basel). 2022 Feb 1;11(2):190. doi: 10.3390/antibiotics11020190 (PMC8868202; doi:10.3390/antibiotics11020190)
Supplement: Supplementary file 1 [file antibiotics-11-00190-s001.zip]

Archive with 2 entries (2 files):
- S1 Survey English.pdf
- S2 Survey Spanish.pdf
